# Supplementary material for: Metal specificity of cyanobacterial nickel-responsive repressor InrS: cells maintain zinc and copper below the detection threshold for InrS
Source: Mol Microbiol. 2014 Apr 14;92(4):797–812. doi: 10.1111/mmi.12594 (PMC4235346; doi:10.1111/mmi.12594)
Supplement: Supplementary file 2 [file mmi0092-0797-SD2.txt]

 
Supporting Information 
 
Metal-specificityof cyanobacterial nickel-responsive repressorInrS: Cells 
maintain zinc and copper below thedetection-threshold for InrS 
 
Andrew W.Foster, Rafael Pernil, CarlJ.Pattersonand NigelJ.Robinson1 
 
Department of Chemistry, Schoolof Biologicaland Biomedical Sciences, University of Durham, DH1 
3LE, UK
 
1To whomcorrespondence should be addressed: nigel.robinson@durham.ac.uk 
 
 
 
 
 
 
 
 
 
 
 
 
 
 
 
 
 
 
 
 
 
 
 
 
 
 
 
 
 
 
 
 
 
 
 
 
 
 
 
 
 Mtb
RicR         
MT
-------------------------------------
AAHGYTQQKDNYAKRLRRVEG 23
 
Sl
CsoR          MTTTEAGASAPSPAVDGAVNQTARQAEADGTDIVTDHDRGVHGYHKQKAEHLKRLRRIEG 60
 
Sa
CsoR          
MG
------------------
YSIVRNVNEGVNAMTEQD
-
NAH
H
SEQIKTNLKSRLNRIEG 41
 
Bs
CsoR          
------------------------------
MEKHNEHKTLNHKSSKEKDQITNRLKRIEG 30
 
Lm
CsoR          
-------------------------------
MKHDQPIVP
--
RKEDETKLLQNRLRRIEG 27
 
Mtb
CsoR         
----------------
-------------------
MSK
---
ELTAKKRAALN
-
RLKTVRG 21
 
Tt
CsoR          
-----------------------------------
MPHSHLHLDPKVREEARRRLLSAKG 25
 
S
s
InrS
         

----------------------
MTSQPVP
H
PSAR
H
S
H
A
H
P
H
V
H
SQESLQKLVNRLSRIEG 38
 
Ec
RcnR          
--------------------------------
--------
MS
H
TIRDKQKLKARASKIQG 20
 
Sa
CstR          
--------------------------------------------
MNYDKKMINRINRIQG 16
 
Lf
NcrB          
-----------------------------------------
MTVHASHPDIIKRLKRAAG 19
 
                                                                
     
*     *
 
 
 
 
Mtb
RicR         
QVRGIARMIEED
-
K
Y
C
IDVLTQISAVTSALRSVALNLLDE
H
LSH
C
VTRAVAEGGPGADGK 82
 
Sl
CsoR          QIRGLQRMVDED
-
V
Y
C
IDILTQVSASTKALQSFALQLLEE
H
LRH
C
VADAALKGGTEIDAK 119
 
Sa
CsoR          QVRAINRMIEED
-
V
Y
C
DDVLTQIRATRSALNSVAIKLLEQ
H
MKS
C
IMNKVNQG
--
AQEEA 98
 
B
s
CsoR          QVRGIQNMVEND
-
R
Y
C
VDILVQISAVQAAMKNVALHLLED
H
AHH
C
VADAIKSG
--
DGEQA 87
 
Lm
CsoR          QIRGIAQMVEDD
-
R
Y
C
TDILVQISAANKALKNVGLQVLEH
H
TAH
C
VVDAAKNG
--
E
-
DDV 83
 
Mtb
CsoR         HLDGIVRMLESD
-
A
Y
C
VDVMKQISAVQSSLERANRVMLHN
H
LET
C
FSTAVLDG
--
HGQAA 78
 
Tt
CsoR          H
LEGILRMLEDEKV
Y
C
VDVLKQLKAVEGALDRVGEMVLRA
H
LKD
H
VATAHERG
--
DVEEI 83
 
Ss
InrS
         

HIRGVKTMVQEN
-
RP
C
PEVLIQVAAVRGALDRVARLILDD
H
MNE
C
ITRAAAEG
--
NIEQ
E
 
95
 
Ec
RcnR          QVVALKKMLDEP
-
HE
C
AAVLQQIAAIRGAVNGLMREVIKG
H
LTE
H
IVHQGDEL
--
KREE
D
 
77
 
Sa
CstR          
QLNGIIKMMEEG
-
KD
C
K
DVITQISASKSSLQRLMGIIISENLIE
C
VKAAADDE
----
ESS 71
 
Lf
NcrB          HLKSTIQMLEDE
-
KA
C
LDIAQQLHAVEKAITNAKRTLIHD
H
LDH
C
LEDALHADHTESDKT 78
 
                
:: .   *::.    *  :  *: *   ::      ::  :    .           :  
 
 
 
 
Mtb
RicR         
LA
E
ASAAIARLVRS
---------------------
------
 
96
 
Sl
CsoR          VE
E
ATKAIGRLLRT
---------------------------
 
133
 
Sa
CsoR          ME
E
LLVTFQKLIKD
---------------------------
 
112
 
Bs
CsoR          IS
E
LLDVFKKFTKS
---------------------------
 
101
 
Lm
CsoR          ME
D
LLKAIRQFSKT
---------------------------
 
97
 
Mtb
CsoR         IE
E
LIDAVKFTPALTGPHARLGGAAVGESATEEPMPDASNM 119
 
Tt
CsoR          VE
E
LMEALKYR
------------------------------
 
94
 
Ss
InrS
         

LA
E
LKEALDRFL
-----------------------------
 
107
 
Ec
RcnR          LDVVLKVLDSYIK
----------------------------
 
90
 
Sa
CstR     
     
QELINEAVNLLVKSK
--------------------------
 
86
 
Lf
NcrB          LS
E
FKEITKYL
------------------------------
 
89
 
                                                         
  
α
3
α
1
α
1
α
2
α
3
B
A
X
W
Y
Z
C
 
 
 
 
 
 
 
 
 
 
 
 
 
 
 
 
 
 
 
 
 
 
 
 
 
 
 
 
 
 
 
 
 
 
 
 
 
Fig.S1. The ‘W-X-Y-Z-(A-B-C)’ fingerprint of CsoR/RcnRfamily proteins. Sequences of CsoR
homologues from Bacillus subtilis (Bs), Listeria monocytogenes (Lm), Mycobacterium tuberculosis 
(Mtb) (CsoR and RicR), Streptomyces lividans (Sl), Staphylococcus aureus (Sa), Thermus 
thermophillus (Tt), Escherichiacoli (Ec) RcnR,Synechocystis (Ss) InrS, Leptospirillum ferriphilum
(Lf)NcrBandStaphylococcus aureus (Sa) CstR. The positions of ‘W-X-Y-Z-(A-B-C)’ motif residues
are indicated and coloured red where there is a metal ligandingresidue in the predicted primarymetal
coordination sphere and blue where there are predicted secondary coordination sphere residues 
analogous to MtbCsoRor where a Glu or Asp residueoccupies the ‘C’ position. The five His residues
located N-terminal of InrS His21 are coloured green. Annotated secondary structure features are
based on those of MtbCsoR(Liu et al., 2007). 
 10
20
30[
Zn
]

(
μ
M)
3 6 9 12
Volume (ml)
0
5
10
[
I
nrS]

(
μ
M)
 
 
 
 
 
 
 
 
 
Fig S2. Zn(II) stoichiometry of InrS. Elution profile of Zn(II)-InrS subjected to size exclusion
chromatography. InrS (0.5 ml of 10 µM protomer) was applied to Sephadex G75 equilibrated in 10 
mM HEPES pH7.8, 100 mM NaCl, 400 mM KCl, 20 µM ZnSO4 and eluted with the same buffer. 
Fractions were analysed for protein (solid circles) byBradford assayand for zinc (open squares) by
ICP-MS. Elevated [Zn(II)] in the column buffer systemsustainssaturation of weakaffinitysites. 
 
 
 
 
 
 
 
 
 
 
 
 
 
 
 
 
 
 
 
 
 
 
 
 
 
 
 
 
 
 
 
 
 
 
 0
20
4
0
60
8
0
100
120
[
C
u(I
)
]

(
μ
M)
0
0.
1
0.
2
0.
3
0
.
4
A
4
8
3

n
m
A
B
0
0.
1
0.
2
0.
3
0.
4
A
4
8
3

n
m
0
20
4
0
60
8
0
100
120
[
C
u(I
)
]

(
μ
M)
0 20 40 60 80 100 120
[Cu(I)](μM)
0
0.1
0.
2
0.
3
0.
4
A
4
8
3

n
m
C
0 20 40 60 80 100 120
[Cu(I)](μM)
0
0.1
0
.
2
0.
3
0.
4
A
4
8
3

n
m
D
 
 
 
 
 
 
 
 
 
 
 
 
 
 
 
 
 
 
 
 
 
 
 
 
 
 
 
 
 
 
 
 
 
Fig S3. Evaluation of model used to fit data for competition between InrS andBCS for Cu(I). 
Representative (n = 4) BCS absorbance upon titration of BCS (68 μM) and InrS (40 μM, protomer) 
(as shown in main text and reproduced here for comparison). Solid line represents fit to the model 
described in the main text. A. Dashed lines represent simulated curves with KCu5-6 10-fold tighter and 
10-fold weaker than the optimised value and KCu1-4and KCu7-8 fixed to the optimised value. B. Dashed
lines represent simulated curves with KCu7-8 10-fold tighter and 10-fold weaker than the optimised
value and KCu1-4 and KCu5-6 fixedtothe optimised value. These simulated curves suggest thatKCu5-6can 
be determined in this experiment but KCu7-8 cannot.C. Dashed line represents fit to a modeldescribing 
competition fromInrS for two molar equivalents of Cu(I) with KCu1-4 << KCu5-8. The fit is improved by
consideringKCu5-6 separately fromKCu7-8 (Fig. 3). D. Dashed line represents a simulated curve with
KCu7-8 fixed to the optimised value for KCu5-6, with KCu1-4 and KCu5-6 fixed to theoptimised value.
 0
0.005
0.01
0.
015
0.
02
0.
025
0 2 4 6 8 10
[InrS](μM)
Δ
r
obs
 
 
 
 
 
 
 
 
 
 
Fig S4. Zn(II)-InrS-DNA complexes display a greater maximum anisotropy value than apo-
InrS-DNA complexes. Reproduction of data from Figure 5B, shown here with a linear x-axis for
comparison and revealingthat the titration is approachingsaturationat 10 M InrS.
 300
400
500
600
700
λ
(
nm
)
0
1
2
3
4
H
21L
ε
(
x10
3
M
-
1
cm
-
1
)
0
1
2
3
ε
(
x10
3
M
-
1
cm
-
1
)
0
1
2
3
[
C
o(I
I
)
]
/
[
H
21L]
A
B
D
C
300
400
500
600
700
800
λ
(
nm
)
H
78L
0
0
.
5
1
1
.
5
2
ε
(
x10
3
M
-
1
cm
-
1
)
0
0.
5
1
1.
5
2
ε
(
x10
3
M
-
1
cm
-
1
)
0
1
2
3
[
C
o
(
I
I
)
]
/
[
H
7
8
L
]
300 400 500 600 700 800
λ (nm)
C
82A
0
0.5
1
1.
5
2
ε
(x10
3
M
-
1
cm
-
1
)
E
0
0.5
1
1.
5
2
ε
(x10
3
M
-
1
cm
-
1
)
F
0 1 2 3 4
[Co(II)]/[C82A]
 
 
 
 
 
 
 
 
 
 
 
 
 
 
 
 
 
 
 
 
Fig.S5. Apo-subtracted Co(II) dependent UV-vis spectra of InrS variants. A. Titrationof H21L
(30 µM, protomer) with CoCl2. B. Binding isotherms of spectral features shown in ‘A’ at 298 nm
(circles), 330 nm(triangles), 375 nm(squares) and 650 nm(diamonds). C. Titration of H78L (30 µM, 
protomer)with CoCl2. D. Bindingisotherms of spectralfeaturesshown in ‘C’at305 nm(circles),580
nm(triangles) and 628 nm(squares).E. TitrationofC82A(30µM, protomer) with CoCl2. F. Binding
isotherms of spectral features shown in ‘E’ at 300 nm (circles), 346 nm (triangles) and 582 nm
(squares). Symbols are shown above spectral features to indicate correspondingisotherms. Wild type
Co(II)-InrS displays spectral features characteristic of Co(II) bound in a tetrahedral or pseudo-
tetrahedral environment with two cysteine ligands (Foster et al., 2012). LMCT spectral features
saturated at approximately two molar equivalents of Co(II) and it was suggested this was due to
Co(II) beingshared between two sites. We have subsequentlyshown that InrS can bind eight Co(II) 
ionsper tetramer (Patterson et al., 2013). All InrS variantCo(II) dependent spectra shown hereare
different from those of wild type InrS suggesting that His21, His78 and Cys82 are all ligands for
Co(II). C53Adisplays a broad increase in absorbancewith no discrete features,indicative of protein
precipitation upon titration with CoCl2. This is suggestive of abrogation of discrete Co(II) binding
sites in this mutant and so Cys53 is also suggested asa ligand for Co(II). Experiments performed as
described in the main text (pH7).Q
2
J
P
5
1
 
 
 
 
 
 
 
 
 
 
 
 
 
-
-
-
-
-
-
-
-
-
-
-
-
-
-
-
-
-
-
-
-
-
-
-
-
-
-
-
-
-
-
-
-
-
-
-
-
-
-
-
-
-
-
-
-
-
-
-
-
-
-
-
M
S
D
P
V
P
P
L
-
8
Q
2
J
S
G
2
 
 
 
 
 
 
 
 
 
 
 
 
 
-
-
-
-
-
-
-
-
-
-
-
-
-
-
-
-
-
M
R
G
F
T
K
F
H
I
S
P
Y
C
R
A
P
Q
R
S
R
G
K
A
S
G
I
M
Q
T
V
L
C
F
F
M
S
D
P
V
P
P
V
-
42
Q
7
N
P
K
7
 
 
 
 
 
 
 
 
 
 
 
 
 
-
-
-
-
-
-
-
-
-
-
-
-
-
-
-
-
-
-
-
-
-
-
-
-
-
-
-
-
-
-
-
-
-
-
-
-
-
-
-
-
-
-
-
-
-
-
-
-
-
-
-
M
A
S
E
V
R
-
-
-
6
I
n
r
S
 
 
 
 
 
 
 
 
 
 
 
 
 
 
 
-
-
-
-
-
-
-
-
-
-
-
-
-
-
-
-
-
-
-
-
-
-
-
-
-
-
-
-
-
-
-
-
-
-
-
-
-
-
-
-
-
-
-
-
-
-
-
-
-
-
-
-
-
-
-
-
-
-
-
-
B
8
H
5
Q
0
 
 
 
 
 
 
 
 
 
 
 
 
 
-
-
-
-
-
-
-
-
-
-
-
-
-
-
-
-
-
-
-
-
-
-
-
-
-
-
-
-
-
-
-
-
-
-
-
-
-
-
-
-
-
-
-
-
-
-
-
-
-
-
-
M
V
D
A
I
S
K
P
-
8
B
7
K
L
C
9
 
 
 
 
 
 
 
 
 
 
 
 
 
-
-
-
-
-
-
-
-
-
-
-
-
-
-
-
-
-
-
-
-
-
-
-
-
-
-
-
-
-
-
-
-
-
-
-
-
-
-
-
-
-
-
-
-
-
-
-
-
-
-
-
M
N
D
Q
I
L
E
--
7
B
0
J
I
Q
2
 
 
 
 
 
 
 
 
 
 
 
 
 
-
-
-
-
-
-
-
-
-
-
-
-
-
-
-
-
-
-
-
-
-
-
-
-
-
-
-
-
-
-
-
-
-
-
-
-
-
-
-
-
-
-
-
-
-
-
-
-
-
-
-
M
T
N
Q
I
T
P
--
7
B
1
W
W
9
7
 
 
 
 
 
 
 
 
 
 
 
 
 
-
-
-
-
-
-
-
-
-
-
-
-
-
-
-
-
-
-
-
-
-
-
-
-
-
-
-
-
-
-
-
-
-
-
-
-
-
-
-
-
-
-
-
-
-
-
-
-
-
-
-
MF
H
Y
L
S
K
P
F
 
9
B
7
J
U
F
2
 
 
 
 
 
 
 
 
 
 
 
 
 
-
-
-
-
-
-
-
-
-
-
-
-
-
-
-
-
-
-
-
-
-
-
-
-
-
-
-
-
-
-
-
-
-
-
-
-
-
-
-
-
-
-
-
-
-
-
-
-
-
-
-
M
T
T
Y
K
D
I
N
-
8
Q
8
Y
T
G
1
 
 
 
 
 
 
 
 
 
 
 
 
 
-
-
-
-
-
-
-
-
-
-
-
-
-
-
-
-
-
-
-
-
-
-
-
-
-
-
-
-
-
-
-
-
-
-
-
-
-
-
-
-
-
-
-
-
-
-
-
-
-
-
-
M
N
G
S
D
Q
L
A
-
8
Q
3
M
5
1
6
 
 
 
 
 
 
 
 
 
 
 
 
 
-
-
-
-
-
-
-
-
-
-
-
-
-
-
-
-
-
-
-
-
-
-
-
-
-
-
-
-
-
-
-
-
-
-
-
-
-
-
-
-
-
-
-
-
-
-
-
-
-
-
-
M
N
R
S
N
Q
L
A
-
8
B
2
J
3
G
0
 
 
 
 
 
 
 
 
 
 
 
 
 
-
-
-
-
-
-
-
-
-
-
-
-
-
-
-
-
-
-
-
-
-
-
-
-
-
-
-
-
-
-
-
-
-
-
-
-
-
-
-
-
-
-
-
-
-
-
-
-
-
-
-
M
N
G
S
N
R
L
G
-
8
D
5
A
5
9
2
 
 
 
 
 
 
 
 
 
 
 
 
 
-
-
-
-
-
-
-
-
-
-
-
-
-
-
-
-
-
-
-
-
-
-
-
-
-
-
-
-
-
-
-
-
-
-
-
-
-
-
-
-
-
-
-
-
-
-
-
-
-
-
-
M
I
G
S
D
-
-
-
-
5
Q
8
D
I
K
8
 
 
 
 
 
 
 
 
 
 
 
 
 
-
-
-
-
-
-
-
-
-
-
-
-
-
-
-
-
-
-
-
-
-
-
-
-
-
-
-
-
-
-
-
-
-
-
-
-
-
-
-
-
-
-
-
-
-
-
-
-
-
-
-
-
-
-
-
-
-
-
-
-
Q
1
0
Y
R
8
 
 
 
 
 
 
 
 
 
 
 
 
 
-
-
-
-
-
-
-
-
-
-
-
-
-
-
-
-
-
-
-
-
-
-
-
-
-
-
-
-
-
-
-
-
-
-
-
-
-
-
-
-
-
-
-
-
-
-
-
-
-
-
-
M
V
I
S
N
K
Q
K
-
8
Q
7
N
E
3
5
 
 
 
 
 
 
 
 
 
 
 
 
 
-
-
-
-
-
-
-
-
-
-
-
-
-
-
-
-
-
-
-
-
-
-
-
-
-
-
-
-
-
-
-
-
-
-
-
-
-
-
-
-
-
-
-
-
-
-
-
-
-
-
-
M
S
K
K
A
V
Q
G
-
8
Q
7
N
I
Z
7
 
 
 
 
 
 
 
 
 
 
 
 
 
M
P
S
D
L
A
S
R
A
A
L
D
L
S
A
D
V
I
A
R
V
F
S
I
D
L
I
E
Q
K
I
F
E
I
L
R
P
D
L
L
L
D
V
L
Q
E
N
L
H
L
D
F
A
G
P
A
L
L
I
G
 
6
0
Q
2
J
P
5
1
 
 
 
 
 
 
 
 
 
 
 
 
 
-
-
-
RS
H
S
V
P
P
L
P
S
E
P
D
W
E
E
E
W
E
L
A
L
E
K
P
P
L
S
G
R
-
-
-
A
Q
P
HH
H
D
P
Q
S
R
R
-
-
-
-
-
-
-
-
-
-
K
L
 
5
2
Q
2
J
S
G
2
 
 
 
 
 
 
 
 
 
 
 
 
 
-
-
-
P
T
G
S
V
P
P
L
P
A
E
P
D
W
E
E
E
W
E
L
A
L
E
R
P
P
L
S
G
R
-
-
-
A
Q
P
HH
H
D
P
Q
S
R
R
-
-
-
-
-
-
-
-
-
-
K
L
 
8
6
Q
7
N
P
K
7
 
 
 
 
 
 
 
 
 
 
 
 
 
-
-
-
-
-
-
-
-
P
S
L
P
T
S
P
-
-
-
-
-
-
-
-
-
-
-
-
-
-
-
TG
-
-
-
-
-
TT
H
T
H
D
P
V
H
T
K
-
-
-
-
-
-
-
-
-
-
V
L
 
2
8
I
n
r
S
 
 
 
 
 
 
 
 
 
 
 
 
 
 
 
-
-
-
-
-
-
-
M
T
S
Q
P
-
-
-
-
-
-
-
VP
H
PS
--
AR
H
S
H
-
-
-
-
-
A
H
P
H
V
H
S
Q
E
S
L
Q
-
-
-
-
-
-
-
-
-
-
K
L
 
2
9
B
8
H
5
Q
0
 
 
 
 
 
 
 
 
 
 
 
 
 
-
-
-
-
E
Q
E
L
T
P
S
P
-
-
-
-
-
-
-
L
G
A
P
S
S
L
A
A
H
S
H
P
H
-
-
-
A
H
P
H
V
H
S
E
E
S
L
R
-
-
-
-
-
-
-
-
-
-
A
I
 
4
4
B
7
K
L
C
9
 
 
 
 
 
 
 
 
 
 
 
 
 
-
-
-
-
Q
N
K
T
L
N
Q
P
S
A
K
K
--
S
H
Q
G
T
H
S
H
P
H
D
S
T
G
T
-
-
-
P
H
A
H
V
H
T
E
A
S
L
R
-
-
-
-
-
-
-
-
-
-
Q
I
 
4
8
B
0
J
I
Q
2
 
 
 
 
 
 
 
 
 
 
 
 
 
-
-
-
-
F
D
P
L
H
N
-
-
-
-
-
-
-
-
-
H
D
E
T
G
-
H
D
H
E
S
K
G
T
-
-
-
P
--
H
V
H
S
E
A
S
L
K
-
-
-
-
-
-
-
-
-
-
Q
I
 
3
8
B
1
W
W
9
7
 
 
 
 
 
 
 
 
 
 
 
 
 
-
-
-
T
V
K
L
L
S
N
I
E
V
K
S
K
T
L
T
Q
A
K
I
E
P
T
H
N
H
N
H
GA
-
-
-
S
H
K
H
V
H
S
E
A
S
L
K
-
-
-
-
-
-
-
-
-
-
Q
I
 
5
3
B
7
J
U
F
2
 
 
 
 
 
 
 
 
 
 
 
 
 
-
-
-
-
-
E
T
I
T
N
F
P
L
D
P
S
-
L
E
D
T
H
I
E
N
H
H
H
H
H
GG
H
-
-
-
P
--
H
I
H
S
E
E
S
L
K
-
-
-
-
-
-
-
-
-
-
K
I
 
4
7
Q
8
Y
T
G
1
 
 
 
 
 
 
 
 
 
 
 
 
 
-
-
-
-
Q
E
S
L
P
V
P
Q
K
V
E
E
S
H
N
H
D
A
E
H
D
H
K
HH
T
H
G
Q
A
E
S
V
H
A
H
V
H
S
E
E
S
L
R
-
-
-
-
-
-
-
-
-
-
R
I
 
5
4
Q
3
M
5
1
6
 
 
 
 
 
 
 
 
 
 
 
 
 
-
-
-
-
Q
E
S
L
P
V
P
Q
K
V
E
E
S
H
N
H
D
A
E
H
D
H
K
HH
T
H
G
Q
A
E
S
V
H
A
H
V
H
S
E
E
S
L
R
-
-
-
-
-
-
-
-
-
-
R
I
 
5
4
B
2
J
3
G
0
 
 
 
 
 
 
 
 
 
 
 
 
 
-
-
-
-
K
E
S
L
P
I
S
Q
Q
A
E
H
SQ
HH
D
T
E
H
E
H
TD
H
T
H
G
T
G
E
P
A
H
P
H
V
H
S
E
E
S
L
R
-
-
-
-
-
-
-
-
-
-
R
I
 
5
4
D
5
A
5
9
2
 
 
 
 
 
 
 
 
 
 
 
 
 
-
-
-
-
S
D
R
I
P
S
-
-
-
V
S
V
S
D
R
HH
G
D
A
S
N
H
S
H
S
H
-
-
-
-
-
P
H
P
H
V
H
S
D
E
S
L
R
-
-
-
-
-
-
-
-
-
-
R
I
 
4
3
Q
8
D
I
K
8
 
 
 
 
 
 
 
 
 
 
 
 
 
-
-
-
-
-
-
-
-
-
-
-
-
-
-
-
M
S
T
E
S
H
S
H
F
S
P
S
V
H
S
H
-
-
-
-
-
-
-
P
HH
H
S
E
E
S
L
R
-
-
-
-
-
-
-
-
-
-
A
I
 
2
8
Q
1
0
Y
R
8
 
 
 
 
 
 
 
 
 
 
 
 
 
-
-
-
-
-
K
Q
I
G
S
H
T
-
-
-
-
-
L
E
K
D
I
I
S
E
D
H
H
H
SS
-
-
-
-
-
A
H
P
H
V
H
S
E
E
S
L
K
-
-
-
-
-
-
-
-
-
-
R
L
 
4
3
Q
7
N
E
3
5
 
 
 
 
 
 
 
 
 
 
 
 
 
-
-
-
-
-
-
-
-
-
-
-
-
-
-
-
-
-
-
-
-
-
-
-
-
-
-
-
-
-
-
-
-
-
-
-
AT
HH
L
C
M
P
V
E
S
R
K
-
-
-
-
-
-
-
-
-
-
Q
A
 
2
3
Q
7
N
I
Z
7
 
 
 
 
 
 
 
 
 
 
 
 
 
N
F
L
E
A
F
H
L
C
A
C
P
L
C
R
L
Y
H
R
R
A
S
L
S
L
S
R
K
R
G
R
R
G
P
T
I
G
V
P
P
G
S
T
S
G
P
L
R
G
L
L
M
P
H
K
Y
T
Q
D
V
 
1
2
0
:
 
 
 
 
 
 
 
 
 
 
 
 
Q
2
J
P
5
1
 
 
 
 
 
 
 
 
 
 
 
 
 
T
N
R
L
A
R
I
E
G
H
V
R
G
I
R
S
M
I
E
Q
-
D
Q
P
C
P
D
V
L
L
Q
I
A
A
V
K
G
A
L
D
R
V
A
R
L
I
L
D
D
H
I
R
H
C
I
R
H
A
I
E
 
1
1
1
Q
2
J
S
G
2
 
 
 
 
 
 
 
 
 
 
 
 
 
I
H
R
L
A
R
I
E
G
H
V
R
G
I
R
S
M
I
E
Q
-
D
Q
P
C
P
D
V
L
L
Q
I
A
A
V
K
G
A
L
D
R
V
A
R
L
I
L
D
D
H
I
R
H
C
I
R
H
A
I
E
 
1
4
5
Q
7
N
P
K
7
 
 
 
 
 
 
 
 
 
 
 
 
 
L
D
R
L
A
R
I
E
G
H
V
R
G
I
G
N
M
V
R
E
-
D
R
P
C
P
D
V
L
V
Q
I
S
A
V
R
A
A
L
N
Q
V
A
K
L
V
L
K
E
H
L
S
D
C
V
V
H
A
V
E
 
8
7
I
n
r
S
 
 
 
 
 
 
 
 
 
 
 
 
 
 
 
V
N
R
L
S
R
I
E
G
H
I
R
G
V
K
T
M
V
Q
E
-
N
R
P
C
P
E
V
L
I
Q
V
A
A
V
R
G
A
L
D
R
V
A
R
L
I
L
D
D
H
M
N
E
C
I
T
R
A
A
A
 
8
8
B
8
H
5
Q
0
 
 
 
 
 
 
 
 
 
 
 
 
 
V
N
R
L
S
R
I
E
G
H
I
R
G
I
K
T
M
V
Q
E
-
S
R
A
C
P
D
V
L
V
Q
I
A
A
V
R
G
A
L
D
R
V
A
R
M
I
L
D
A
H
L
T
E
C
I
A
R
A
A
E
 
1
0
3
B
7
K
L
C
9
 
 
 
 
 
 
 
 
 
 
 
 
 
I
N
R
L
S
R
I
E
G
H
I
R
G
I
K
T
M
V
Q
E
-
S
R
P
C
P
E
V
L
V
Q
I
A
A
V
R
G
A
I
D
R
V
A
R
I
I
L
D
E
H
L
S
E
C
I
A
R
A
A
E
 
1
0
7
B
0
J
I
Q
2
 
 
 
 
 
 
 
 
 
 
 
 
 
I
N
R
L
S
R
I
E
G
H
I
R
G
I
K
T
M
V
S
E
-
N
R
P
C
P
E
V
L
M
Q
I
A
A
I
R
G
A
I
D
R
V
A
R
M
I
L
D
E
H
L
S
E
C
I
A
R
A
A
Q
 
9
7
B
1
W
W
9
7
 
 
 
 
 
 
 
 
 
 
 
 
 
I
N
R
L
S
R
I
E
G
H
I
R
G
V
K
T
M
V
S
E
-
S
R
P
C
P
E
V
L
I
Q
L
A
A
V
R
G
A
I
D
R
V
S
R
L
I
L
D
E
H
L
N
E
C
V
A
R
A
A
Q
 
1
1
2
B
7
J
U
F
2
 
 
 
 
 
 
 
 
 
 
 
 
 
T
N
R
L
S
R
I
E
G
H
I
R
G
V
K
T
M
V
T
E
-
N
R
A
C
P
E
V
L
V
Q
L
A
A
V
R
G
A
I
D
R
V
S
R
L
I
L
D
E
H
L
S
E
C
I
A
R
A
A
K
 
1
0
6
Q
8
Y
T
G
1
 
 
 
 
 
 
 
 
 
 
 
 
 
V
N
R
L
S
R
I
E
G
H
I
R
G
I
K
T
M
V
Q
Q
-
N
S
P
C
P
D
V
L
L
Q
I
A
A
V
R
G
A
L
D
K
V
A
R
I
V
L
D
E
H
L
T
E
C
I
A
R
A
S
K
 
1
1
3
Q
3
M
5
1
6
 
 
 
 
 
 
 
 
 
 
 
 
 
V
N
R
L
S
R
I
E
G
H
I
R
G
I
K
T
M
V
Q
Q
-
N
S
P
C
P
D
V
L
L
Q
I
A
A
V
R
G
A
L
D
K
V
A
R
I
V
L
D
E
H
L
T
E
C
I
A
R
A
S
K
 
1
1
3
B
2
J
3
G
0
 
 
 
 
 
 
 
 
 
 
 
 
 
A
N
R
L
S
R
I
E
G
H
V
R
G
I
K
T
M
V
Q
Q
-
N
S
P
C
P
D
V
L
L
Q
I
A
A
V
R
G
A
L
D
K
V
A
R
I
V
L
D
E
H
L
T
E
C
I
A
R
A
A
H
 
1
1
3
D
5
A
5
9
2
 
 
 
 
 
 
 
 
 
 
 
 
 
I
N
R
L
S
R
I
E
G
H
I
R
G
V
K
N
M
V
Q
E
-
S
R
P
C
P
D
V
L
V
Q
I
A
A
V
R
G
A
L
D
R
V
A
R
I
I
L
D
E
H
L
T
E
C
I
A
R
A
A
K
 
1
0
2
Q
8
D
I
K
8
 
 
 
 
 
 
 
 
 
 
 
 
 
V
N
R
L
S
R
I
E
G
H
V
R
G
I
K
T
M
V
Q
D
-
S
R
P
C
P
E
V
L
I
Q
I
A
A
V
R
G
A
L
D
R
V
A
R
L
I
L
D
E
H
L
D
E
C
V
T
R
A
A
Q
 
8
7
Q
1
0
Y
R
8
 
 
 
 
 
 
 
 
 
 
 
 
 
I
N
R
L
S
R
I
E
G
H
V
R
G
I
K
T
M
I
K
D
-
H
R
A
C
P
D
V
L
I
Q
I
A
A
V
R
G
A
L
D
R
V
A
R
I
V
L
D
N
H
L
S
D
C
I
V
R
A
N
Q
 
1
0
2
Q
7
N
E
3
5
 
 
 
 
 
 
 
 
 
 
 
 
 
A
R
R
L
A
I
A
K
G
H
L
E
S
I
Q
K
M
L
D
D
P
E
I
Y
C
I
D
V
L
R
Q
L
K
A
V
Q
G
A
L
S
R
A
G
E
V
V
L
R
G
H
L
E
A
H
V
T
T
A
H
E
 
8
3
Q
7
N
I
Z
7
 
 
 
 
 
 
 
 
 
 
 
 
 
L
K
H
L
A
S
I
E
G
R
V
R
D
V
Y
T
T
V
E
A
-
G
G
A
C
P
D
V
L
V
R
M
V
Y
L
R
S
A
V
N
A
A
A
Q
L
V
L
K
D
H
T
E
H
C
L
V
E
A
A
G
 
1
7
9
:
*
:
 
 
:
*
:
:
.
.
:
 
.
 
:
 
 
 
 
 
 
*
 
:
*
*
 
:
:
 
 
:
:
.
*
:
.
 
.
.
.
:
:
*
 
 
*
 
 
 
 
:
 
 
*
 
 
Q
2
J
P
5
1
 
 
 
 
 
 
 
 
 
 
 
 
 
T
G
N
I
E
V
E
LE
E
L
Q
R
A
L
D
R
F
I
S
 
1
3
1
Q
2
J
S
G
2
 
 
 
 
 
 
 
 
 
 
 
 
 
S
G
N
I
E
V
E
LE
E
L
Q
R
A
L
D
R
Y
I
S
 
1
6
5
Q
7
N
P
K
7
 
 
 
 
 
 
 
 
 
 
 
 
 
N
G
G
A
H
E
E
I
Q
A
L
N
Q
A
I
D
R
Y
I
D
 
1
0
7
I
n
r
S
 
 
 
 
 
 
 
 
 
 
 
 
 
 
 
E
G
N
I
E
Q
E
LA
E
L
K
E
A
L
D
R
F
L
-
1
0
7
B
8
H
5
Q
0
 
 
 
 
 
 
 
 
 
 
 
 
 
A
G
N
I
E
A
E
IE
E
L
K
T
A
L
D
R
F
L
N
 
1
2
3
B
7
K
L
C
9
 
 
 
 
 
 
 
 
 
 
 
 
 
E
G
N
I
D
E
E
I
E
Q
L
K
A
A
L
D
R
F
L
P
 
1
2
7
B
0
J
I
Q
2
 
 
 
 
 
 
 
 
 
 
 
 
 
E
G
S
I
E
T
E
IE
E
L
K
A
A
L
D
R
F
L
P
 
1
1
7
B
1
W
W
9
7
 
 
 
 
 
 
 
 
 
 
 
 
 
E
G
N
I
E
E
E
LQ
E
L
K
A
A
L
D
R
F
L
P
 
1
3
2
B
7
J
U
F
2
 
 
 
 
 
 
 
 
 
 
 
 
 
E
G
N
I
D
A
E
IE
E
L
K
A
A
L
D
R
F
L
P
 
1
2
6
Q
8
Y
T
G
1
 
 
 
 
 
 
 
 
 
 
 
 
 
E
G
N
I
E
E
E
I
K
Q
L
K
A
A
L
D
R
F
L
P
 
1
3
3
Q
3
M
5
1
6
 
 
 
 
 
 
 
 
 
 
 
 
 
E
G
N
I
A
E
E
I
E
Q
L
K
A
A
L
D
R
F
L
P
 
1
3
3B2J3G0             EGNIDVEIKELKAALDRFLP 133
D5A592             EGNIDVEIEELKAALDRFLP 122
Q8DIK8             EGRIDQELAELKAALDHFLG 107
Q10YR8             DGDIDVEIAALKSALDRFLP 122
Q7NE35             RGDQGRIVEELMEALKYH-- 101
Q7NIZ7             SERYEAELENFLAAVDMLL- 198
:  :  *:.    
W
AX
Y
Z
B
C
 
 
 
 
 
 
 
 
 
 
 
 
 
 
 
 
 
 
 
 
 
 
 
 
Fig. S6. Multiple sequence alignment of cyanobacterial representatives of the CsoR/RcnR
family. The position of the‘W-X-Y-Z-(A-B-C)’ motif residues are indicated and coloured red where
there is a metal ligandingresidue in the predicted primary metal coordination sphere and blue where
there are predicted secondarycoordination sphere residues analogous to MtbCsoRor where there is a
Glu or Asp residue in the newly identified ‘C’ position. The N-terminal regions of many of these
proteins are histidine-rich (green). Sequences (Uniprotidentifiers shown) are fromorganisms listed on
Cyanobase.wt Δ
nrsB
A
C
D

promo
t
er
2.8 kb
1.9 kb
ΔnrsBACD promoter
rps1
rps1 −RT
A B
‒ CuS
O 4
NiS
O 4
Zn
SO
4
‒ CuS
O 4
NiS
O 4
Zn
SO
4
‒ Cu
SO
4
NiS
O 4
ZnS
O 4
‒ Cu
SO
4
NiS
O 4
Zn
SO
4
1h 48 h 1h 48 h
wt
 
 
 
 
 
 
Fig.S7. RT-PCRloadingcontrols. A. RT-PCR analysis of rps1 transcript abundance in wild type
Synechocystis transcript populations used in Fig. 10B. B. RT-PCR analysis of rps1 transcript
abundance in ΔnrsBACD promoter Synechocystis transcript populations used in Fig. 10C. –RT 
indicates that samples thathave not been treated with reverse transcriptase andconfirm the lackof
contaminatingDNA. 
 
 
 
 
 
 
 
 
 
 
Fig. S8. ΔnrsBACD promoter mutant integration and segration to all chromosomal copies.
Deletion of the nrsBACDpromoter byinsertionof the kanamycin resistancecassette,and segregation
to all chromosomal copies,was confirmed by PCRusingprimers 29 and 30 (Table S1) to identifya 
diagnostic 2.8 kb fragment (wildtype (wt) gives a 1.9 kb fragment). 
 
 
 
 300
330
360
0
50
100
150
200
Fl
uorescence 
em
i
ssi
on
λ
(
nm
)
[
Zn
(
I
I
)
]
↑
↓
0
5
10
15
100
120
140
160
180
F
3
0
5

n
m
A
B
λ (nm)
300 400 500 600 700 800
0
0.5
1.
0
1.
5
2.
0
ε 
(x10
3
M
-
1
cm
-
1
)
[
Zn
(
I
I
)
]
↑
↓
C
0 0.5 1.0 1.5
0.4
0.8
1.2
1.6
ε 3
1
0
 n
m
 
(
x
10
3
M
-
1
cm
-
1
)
[Zn(II)]/[Zn1Zur]
[
Zn
(
I
I
)
]

(
μ
M)
D
 
 
 
 
 
 
 
 
 
 
 
 
 
 
 
 
 
Fig. S9. Zn(II) binding stoichiometry of Synechocystis Zn1Zur. A. Fluorescence emission spectra
of Zn1Zur (Synechocystis Zur routinelyco-purifieswith ~ one molar equivalentof zinc(Totteyetal.,
2012)) (10 µM, protomer) upon excitation at 280 nm following titration with ZnSO4. B. Binding
isothermdepictingthe decrease inintensityof thefluorescence emission featureat305 nmobserved
in ‘A’.Fluorescence is fullyquenched upon addition of one molar equivalent of Zn(II). Data collected
usinga CaryEclipse Fluorescence Spectrophotometer(Varian). C. Apo-subtracted UV-vis spectra of
Co1Zn1Zur (26 μM (protomer), CoCl2 present at a 1.1 molar excess) upon titration with ZnSO4. Co(II) 
dependentspectral featuresarequenched indicative of displacement byZn(II). D. Binding isotherm
depictingthe decrease in intensityof the 310 nmLMCT feature observed in ‘C’. The decrease in the
intensity of this feature shows an inflection upon the addition of 0.87 molar equivalents of Zn(II). 
Data collected using a Cary 4E UV-vis spectrophotometer. These data are consistent with a Zn(II) 
bindingstoichiometryof two per dimer in addition to the structural zincions. For both experiments
anaerobic protein samples were prepared as describedin the main text and buffer conditions were 10
mM HEPES pH7.8,100 mM NaCl, 400 mM KCl. 
 0 0.2 0.4 0.6 0.8 1
[Zn(II)]/[InrS]
0.114
0.119
0.124
0.
129
0.
134r obs
 
 
 
 
 
 
 
 
 
 
 
Fig. S10. Filling of two sites per tetramerwith Zn(II) drives InrS from DNA. Anisotropychange 
upon titrationof pre-formed nrsDProFA(10 nM) and InrS (1 μM, protomer) withZnSO4. Data were 
collected under the conditions described in the main text for anisotropyexperiments (pH7.8). The 
smaller reduction in robs relative to that observed in analogous experiments with Ni(II) (Foster et al.,
2012) is reflective of the smaller couplingfree energy upon Zn(II) bindingrelative to Ni(II) (Fig. 5, 
Table 2).Table S1. Oligonucleotides used in this study.
 Use Sequence
1 Quikchange H21L 5ʹ-GCCCATCCCCATGTCCTGAGCCAAGAATCCTTAC-3ʹ 
2 Quikchange H21L 5ʹ-GTAAGGATTCTTGGCTCAGGACATGGGGATGGGC-3ʹ 
3 Quikchange C53A 5ʹ-GCAGGAAAATCGTCCCGCCCCAGAGGTGTTAATTC-3ʹ 
4 Quikchange C53A 5ʹ-GAATTAACACCTCTGGGGCGGGACGATTTTCCTGC-3ʹ 
5 Quikchange H78L 5ʹ-GATTAATTTTGGATGACCTGATGAATGAGTGCATCACCAG-3ʹ 
6 Quikchange H78L 5ʹ-CTGGTGATGCACTCATTCATCAGGTCATCCAAAATTAATC-3ʹ 
7 Quikchange C82A 5ʹ-GACCACATGAATGAGGCCATCACCAGGGCGGCG-3ʹ 
8 Quikchange C82A 5ʹ-CGCCGCCCTGGTGATGGCCTCATTCATGTGGTC-3ʹ 
9 Quikchange E98A 5ʹ-GAGCAGGAGTTGGCGGCGTTGAAGGAAGCCCTAG-3ʹ 
10 Quikchange E98A 5ʹ-CTAGGGCTTCCTTCAACGCCGCCAACTCCTGCTC-3ʹ 
11 Quikchange E95A 5ʹ-GGCAATATTGAGCAGGCGTTGGCGGAGTTGAAGG-3ʹ 
12 Quikchange E95A 5ʹ-CCTTCAACTCCGCCAACGCCTGCTCAATATTGCC-3ʹ 
13 rps1 RT-PCR 5ʹ-CTCTGATTGACATTGGGGCG-3ʹ 
14 rps1 RT-PCR 5ʹ-GAGCGCTGATGTGGGAGCCG-3ʹ 
15 nrsDRT-PCR 5ʹ-CCCAAGCCATTAGTTTGCTGG-3ʹ 
16 nrsDRT-PCR 5ʹ-TAAAAAAGGCGTTAAACACATTCAGC-3ʹ 
17 nrsCDRT-PCR 5ʹ-GGACTTTTCCACCCAATTACAAC-3ʹ 
18 nrsCDRT-PCR 5ʹ-CGCAAGCAGTGAAAGATAGGC-3ʹ 
19 ziaART-PCR 5ʹ-TGAAGCGCAATGGTACAGTGC-3ʹ 
20 ziaA RT-PCR 5ʹ-GGGATGAACAGAGGTGGTAAC-3ʹ 
21 
Production of 
nrsDProFA
5ʹ-TCATCAATATCCCCCCTGGGGGCATAGAATAGA-3ʹ 
22 
Production of 
nrsDProFA
5ʹ-TCTATTCTATGCCCCCAGGGGGGATATTGATGA-3ʹ 
23 
CloningnrsBACD
promoter
5ʹ-CCACTTCTCGCTCCAACG-3ʹ 
24 
CloningnrsBACD
promoter
5ʹ-GGAGCTTCGGTGTGAATATCC-3ʹ 
25 
Introduction of 
BamHIsite
5ʹ-GATTTTCCAAAGGATCCCAAGCTTGGGAGCC-3ʹ 
26 
Introduction of 
BamHIsite
5ʹ-GGCTCCCAAGCTTGGGATCCTTTGGAAAATC-3ʹ 
27 
Introduction of 
BamHIsite
5ʹ-GAGTTTCAAGCCGAGGGATCCATTAATCGGGTTG-3ʹ 
28 
Introduction of 
BamHIsite
5ʹ-CAACCCGATTAATGGATCCCTCGGCTTGAAACTC-3ʹ 
29 
Verification of 
ΔnrsBACDpromoter
5ʹ-CTAAACTGTCATGCAACGTCC-3ʹ 
30 
Verification of 
ΔnrsBACDpromoter
5ʹ-CTTCTTCCGGTGCCAGAC-3ʹ 
 
 
 Supporting information references
Foster, A.W., Patterson, C.J., Pernil, R., Hess, C.R., and Robinson, N.J. (2012) Cytosolic Ni(II) 
sensor in cyanobacterium: Nickel detection follows nickel affinity across four families of metal
sensors. J Biol Chem287: 12142-12151.
Liu, T., Ramesh, A., Ma, Z., Ward, S.K., Zhang, L., George, G.N., et al. (2007) CsoR is a novel
Mycobacteriumtuberculosis copper-sensingtranscriptional regulator.Nat Chem Biol 3: 60-68. 
Patterson, C.J., Pernil, R., Dainty, S.J., Chakrabarti, B., Henry, C.E., Money, V.A., et al. (2013)
Co(II)-detectiondoes not followKCo(II) gradient: Channeling in Co(II)-sensing. Metallomics 5: 352-
362.
Tottey, S., Patterson, C.J., Banci, L., Bertini, I., Felli, I.C., Pavelkova, A., et al. (2012) A
cyanobacterial metallochaperone inhibits deleterious side effects of copper. ProcNatl Acad Sci USA
109: 95-100.
 
 
 
 
 
 
 
 
 
 
 
 
 
